# Supplementary material for: Preparation of Monoclonal Antibodies Against the gD Protein of Feline Herpesvirus Type-1 by mRNA Immunization
Source: Vet Sci. 2025 Jun 20;12(7):601. doi: 10.3390/vetsci12070601 (PMC12298480; doi:10.3390/vetsci12070601)
Supplement: Supplementary file 1 [file vetsci-12-00601-s001.zip]

Archive with 11 entries (11 files):
- D7.tif
- E10.tif
- E19.tif
- E4.tif
- E9.tif
- Fig1-E.tif
- Fig2-B.tif
- Fig3-A.tif
- Fig4-B.jpg
- Fig4-C.jpg
- vetsci-3636509-supplementary.pdf
